# Supplementary material for: Human‐geographic effects on variations in the population genetics of Sinotaia quadrata (Gastropoda: Viviparidae) that historically migrated from continental East Asia to Japan
Source: Ecol Evol. 2020 Jul 15;10(15):8055–72. doi: 10.1002/ece3.6456 (PMC7417235; doi:10.1002/ece3.6456)
Supplement: Supplementary file 3 — Supinfo S3 [file ECE3-10-8055-s003.xlsx]

Pop;FIS;PopD1km;PopD5km;PopD10km;PopD20km;PopD50km;HmFp1km;HmFp5km;HmFp10km;HmFp20km;HmFp50km;UbEx20km;UbEx50km;NetM20km;NetM50km;BIO1;BIO2;BIO3;BIO4;BIO5;BIO6;BIO7;BIO8;BIO9;BIO10;BIO11;BIO12;BIO13;BIO14;BIO15;BIO16;BIO17;BIO18;BIO19;Longitude;Latitude
Aomori;0.4129;168.5416107;233.2466545;205.0820108;167.1561913;160.2323124;35;29.53846154;46.45512821;57.6330421;64.3110602;0;0;28991.9375;21182.24927;99;81;25;8373;265;-52;317;206;77;206;-8;1211;165;71;24;391;229;391;275;141.32549;40.7109
Akita;0.4205;39.88500214;62.71125412;78.30869846;134.9063109;82.79266432;9.666666667;7.91025641;9.398713826;13.80573248;27.26225958;0;0;28993.13672;18109.92985;83;89;26;8908;260;-80;340;197;-30;197;-30;1401;186;72;31;522;243;522;243;141.32549;39.91159
Miyagi;0.3789;93.33200836;91.54437764;94.44657707;126.5970086;148.5422461;21.33333333;20.74358974;19.83653846;19.849642;16.68003055;41;23;14246.00879;12299.40869;97;86;25;9196;281;-60;341;214;73;214;-17;1662;210;88;23;531;298;531;439;140.065;38.20503
Fukushima;0.4579;449.0992432;449.0992279;439.5978106;333.7665287;179.8295025;33.25;33.625;30.10126582;24.34501992;21.25528393;34;34;31468.71094;27722.45182;106;92;27;8657;281;-54;335;217;-3;217;-3;1330;181;57;41;529;191;529;191;140.30995;37.41986
Nagano;0.2011;243.4134979;256.4722229;253.0822491;234.4834871;206.6074611;42.66666667;32.8974359;28.14057508;22.625;17.58378929;63;40.66666667;17721.29492;25057.34375;115;111;30;8888;301;-60;361;226;2;227;2;1134;161;42;43;414;138;409;138;137.97012;36.27872
Kanagawa;0.5371;4088.031738;5256.878662;4457.245414;4088.5282;3713.457486;38.33333333;52.78481013;65.10191083;67.03027888;68.4337917;0;29.33333333;77135.75;155086.1198;151;91;29;7402;304;-6;310;220;57;247;57;1538;204;53;40;529;171;507;171;139.36815;35.34148
Shizuoka;0.2604;529.0407104;529.040686;581.1230842;646.9555214;561.9104056;46;40.8;45.68810289;57.93056664;67.73941327;93;45;8223.607422;14264.17155;161;77;26;7309;306;18;288;220;68;256;68;2044;289;66;42;716;223;691;223;137.73195;34.74079
Nagoya;0.3081;7107.862793;6716.482422;5671.586842;3486.521912;1296.540327;36;40.73417722;41.67092652;43.1498008;37.73252705;98;92;144662.4531;87084.96484;157;89;27;8150;324;1;323;226;54;262;54;1717;237;56;45;641;186;628;186;136.97387;35.17167
Shiga;0.26;239.2733459;239.2688942;219.1827291;157.1301569;336.2310432;10.66666667;19.91025641;17.84444444;15.1963434;18.52951654;79;79;14427.86133;11671.97461;142;77;24;8177;308;-1;309;210;109;248;40;1953;238;112;25;622;399;610;416;136.28629;35.49361
Biwako;0.3034;866.5018311;926.7526001;930.2815038;965.8740002;669.8992357;21.66666667;25.79487179;26.71794872;29.09880478;25.97210191;98;91.66666667;4155.645508;121055.1689;144;88;27;8187;313;-5;318;246;42;251;42;1724;240;77;38;632;248;597;248;135.97962;35.14886
Nara;0.2513;1548.776123;1871.259806;2499.145138;3759.261334;2133.198883;40.66666667;41.22077922;40.90705128;37.32031873;45.86039995;0;70.5;344582;141810.6619;151;95;29;8105;321;-2;323;220;50;256;50;1557;223;57;41;572;188;532;188;135.73082;34.67111
Osaka;0.344;5909.281738;8065.081152;7630.86242;6183.592261;2378.453339;40.66666667;42.52564103;44.91987179;58.02704853;55.52259132;0;46;344582;142870.1321;154;87;28;7897;318;9;309;221;55;257;55;1576;206;73;34;516;227;514;227;135.52899;34.56866
Kagawa;0.3959;976.2269287;1062.720239;800.1570816;638.2373083;512.6415672;38;39.75308642;50.70031546;74.01987281;76.55282587;0;34;30244.08789;33207.61035;154;85;27;7823;315;11;304;220;58;258;58;1251;183;40;46;469;134;446;134;133.80557;34.26782
Kochi;0.1954;741.8218384;954.0071259;781.0667899;548.9873916;157.0696565;66.66666667;66.07594937;68.55873016;60.50794913;43.25789206;85;30;26038.41602;16615.89235;158;84;28;7338;303;7;296;247;63;253;63;2369;339;55;50;914;211;891;211;133.59092;33.52595
Yamaguchi;0.4656;160.1409302;160.140934;203.899588;208.6025127;425.4498387;44.33333333;64.23376623;68.88782051;61.99601276;67.78583259;0;0;3381.477783;17368.45939;150;82;27;7820;307;4;303;216;76;253;52;1768;290;51;51;732;186;610;192;132.21441;34.14158
Kumamoto;0.3734;1872.692139;1840.012787;1585.826488;951.3319472;335.2103911;37;40.76923077;54.27652733;62.21325879;46.89037433;82;58.5;50560.32422;38615.2041;162;95;30;7794;320;6;314;229;83;262;62;2009;367;60;62;938;201;767;207;130.65568;32.75014
Nagasaki;0.575;1277.818848;1152.521301;1048.055659;902.48355;463.9285996;43.33333333;41.75641026;57.76038339;66.42390438;88.62609803;78;19.5;50832.90234;38751.49316;162;74;26;7335;307;24;283;252;91;258;69;2025;348;73;53;871;236;764;236;129.864;32.798
Kogoshima;0.6064;142.4436951;142.4436836;159.2767191;166.9983943;264.2937195;32.33333333;24.11392405;45.6031746;65.26073132;72.00101807;0;30.25;24461.57227;21266.1703;166;81;28;7028;306;25;281;224;97;258;76;2414;420;96;52;1042;293;849;308;130.25028;31.82426
Changchun;0.439;14459.2793;22730.61743;10086.29831;2814.444797;653.3911708;37;36.725;35.39047619;30.22954726;20.40481345;89;88.5;90425.63281;41502.88965;51;113;22;13726;279;-218;497;218;-137;218;-137;604;181;5;108;408;15;408;15;125.30809;43.85745
Anhui;0.3708;410.0952148;367.1772858;535.6244112;2202.076258;870.0038628;12.5;14.65432099;17.22468354;19.66295707;17.62052719;59;75.25;242814.2188;122014.3355;161;82;24;8971;324;-8;332;250;42;274;42;954;131;30;43;357;108;357;108;117.388;31.7157
Nanjing;0.3491;17779.44141;10175.4244;12634.31975;4970.646971;1360.200098;33;37.81818182;34.7170418;31.14057508;23.77007392;91;87;23046.41211;499724.2051;156;88;26;8987;320;-16;336;269;60;269;37;998;183;31;53;444;113;444;114;118.78347;32.1067
Hangzhou;0.3705;12548.55664;9389.571289;8489.392524;3836.914969;1437.693175;35.33333333;34.43037975;33.85079365;32.63354531;29.06311236;95;83.25;556920.3125;299104.3418;166;80;24;8515;331;7;324;247;126;273;55;1379;212;45;45;518;159;499;198;120.11192;30.27164
ChunAn;0.3467;17.06427193;191.9756905;315.5583016;331.4740727;216.3285682;7;8;8.126984127;10.35135135;10.2892057;68;43.66666667;30354.5;27939.11426;158;78;24;8258;317;0;317;197;70;261;48;1621;275;47;50;703;180;540;221;119.14888;29.49127
Hubei;0.4844;263.5486145;291.488121;330.6973078;310.8140739;323.1018737;17;16.95;15.82484076;15.18754988;15.16533028;69;74.66666667;35887.50781;32658.77865;166;82;25;8594;322;1;321;274;51;274;51;962;166;24;55;423;91;423;91;112.6341;30.9206
Jiujiang;0.3849;18056.96094;7378.902252;2807.308806;1104.985217;575.0161795;35;34.6375;26.85759494;19.57982526;14.93150859;75;70.5;33037.96094;76449.52344;173;78;24;8690;338;14;324;213;81;281;58;1453;234;44;46;595;170;528;178;115.99929;29.70966
Sichuan;0.5216;19560.89063;17476.57251;12921.44093;6132.685496;1817.268784;37;36.56962025;35.10759494;31.25796178;22.96754073;93;95.33333333;417761.1875;348396.8229;164;70;26;6890;294;27;267;241;69;248;69;986;246;7;99;614;28;599;28;104.07721;30.63369
Yangzonghai;0.2695;212.4090118;233.5474243;327.5541507;473.280329;688.1744739;15.75;16.55696203;18.24290221;18.94690967;17.86787169;46;46.33333333;54183.71875;33831.30127;149;103;45;4365;240;15;225;197;87;197;87;1026;217;13;87;601;42;601;42;102.99134;24.89683
Shilin;0.2135;184.2734375;297.7768356;325.7875543;268.1699883;241.3124854;26.66666667;23.43037975;18.4556962;16.11058075;15.09354716;58;50.33333333;24410.00977;21001.01107;165;106;45;4478;261;30;231;214;101;214;101;989;204;12;84;570;44;570;44;103.31128;24.81002
HongKong;0.4089;8619.974609;4905.614563;10380.698;8782.165169;4815.91992;128;121.1282051;103.8557692;91.64069952;89.98562341;0;32.66666667;4553705;2603677.438;226;72;34;4979;318;108;210;282;173;282;157;2051;354;29;75;1048;97;1048;109;114.11083;22.51421
Yilan;0.2485;2373.254639;1308.472229;813.6311026;448.4515755;932.8494906;34.5;32.48051948;45.29581994;54.83466454;61.11966357;79;58;67844.35156;<NA>;217;60;32;4277;309;127;182;229;180;268;161;2883;452;127;39;1118;434;872;479;121.77606;24.66726
Tainan;0.279;386.5354004;531.0201035;589.0926432;586.5178168;584.1445529;38.33333333;36.32051282;34.62179487;31.20956175;56.88388083;0;60.66666667;49324.41406;36541.63281;236;82;44;3867;319;133;186;279;198;279;183;1701;401;14;99;1083;51;1083;69;120.29436;23.19994
CaoBang;0.3279;455.2409363;637.1832047;253.997107;127.359655;84.30949828;24.66666667;17.33333333;12.59105431;9.938645418;9.082378406;0;0;1368.422974;1914.406433;210;84;38;5012;311;91;220;266;151;266;139;1517;292;16;85;867;71;867;73;106.26256;22.66817
LangSon;0.4884;90.50518036;88.92720222;119.1799974;160.986258;115.0762379;7;7.544303797;8.341772152;9.888537549;9.701691897;0;35.66666667;31169.38477;19529.47925;215;79;37;4907;311;100;211;269;161;269;146;1376;277;17;79;734;70;734;89;106.82302;21.73836
